# Supplementary material for: Transgenic Anopheles mosquitoes expressing human PAI-1 impair malaria transmission
Source: Nat Commun. 2022 May 26;13:2949. doi: 10.1038/s41467-022-30606-y (PMC9135733; doi:10.1038/s41467-022-30606-y)
Supplement: Supplementary file 3 — Supplementary Data 1 [file 41467_2022_30606_MOESM3_ESM.xlsx]

## Sheet: Sheet3
	Experiment #	Treatment	N	Mean oocyst # excluding zeros (Range)	% inhibition (mean)	Median oocyst #	% inhibition (median)	P-value related to the WT Plasma control + 0ug/ml of huPAI-1	Prevalence	% inhibition (prevalence)
	1 - 09.01.20	WT	41	14 (0-60)	-	10	-	-	85	-
		Control + 250 ng/mL of huPAI-1	42	7 (0-46)	51	4	60	0.0419	64	24
		Control + 2.5 mg/mL of huPAI-1	35	5 (0-37)	59	1	90	0.0046	54	36
		Control + 25 mg/mL of huPAI-1	39	6 (0-29)	-	3	-	0.1164	79	-
	2 - 09.08.20	WT	42	4 (0-20)	-	4	-	-	90	-
		Control + 250 ng/mL of huPAI-1	41	3 (0-20)	17	3	25	0.2851	82	8
		Control + 2.5 mg/mL of huPAI-1	40	2 (0-12)	52	0	87	0.0001	50	44
		Control + 25 mg/mL of huPAI-1	41	1 (0-6)	71	0	87	<0.0001	50	44
	3 - 09.10.20	WT	35	9 (0-31)	-	8	-	-	88	-
		Control + 250 ng/mL of huPAI-1	45	5 (0-33)	41	3	64	0.00707	77	12
		Control + 2.5 mg/mL of huPAI-1	51	2 (0-21)	72	2	76	<0.0001	58	33
		Control + 25 mg/mL of huPAI-1	51	1 (0-21)	75	0	100	<0.0001	45	49
	Dataset 1: huPAI dose-response on P. falciparum midgut infection in An. stephensi mosquitoes. The groups were compared by Kruskal-Wallis test with Dunn’s posttest, a=0.05. Related to Supplementary Fig. 1a.
	Experiment #	Treatment	N	Mean oocyst # excluding zeros (Range)	% inhibition (mean)	Median oocyst #	% inhibition (median)	P-value related to Control	Prevalence	% inhibition (prevalence)
	1 - 09.01.20	WT	41	14 (0-60)	-	10	-	-	85	-
		Control + 250 ng/mL of huPAI-1 + 0 mg/mL of Plasmin	32	2 (0-20)	81	0	95	<0.0001	50	41
		Control + 250 ng/mL of huPAI-1 + 100 mg/mL of Plasmin	36	4 (0-28)	66	1	90	0.002	52	38
		Control + 250 ng/mL of huPAI-1 + 200 mg/mL of Plasmin	29	8 (0-51)	-	5	-	>0.9999	93	-
	2 - 09.08.20	WT	42	4 (0-20)	-	4	-	-	90	-
		Control + 250 ng/mL of huPAI-1 + 0 mg/mL of Plasmin	48	1 (0-5)	75	0	100	<0.0001	43	51
		Control + 250 ng/mL of huPAI-1 + 100 mg/mL of Plasmin	38	1 (0-7)	61	1	75	<0.0001	71	21
		Control + 250 ng/mL of huPAI-1 + 200 mg/mL of Plasmin	36	3 (0-9)	-	2	-	0.2712	91	-
	3 - 09.10.20	WT	35	9 (0-31)	-	8	-	-	88	-
		Control + 250 ng/mL of huPAI-1 + 0 mg/mL of Plasmin	57	4 (0-22)	54	1	88	0.0002	59	32
		Control + 250 ng/mL of huPAI-1 + 100 mg/mL of Plasmin	34	3 (0-19)	61	3	64	0.0064	79	10
		Control + 250 ng/mL of huPAI-1 + 200 mg/mL of Plasmin	33	5 (0-33)	-	3	-	0.0917	87	-
	Dataset 2: Plasmin supplementation reverses the huPAI-1 inhibition of P. falciparum oocyst formation in An. stephensi. The groups were compared by Kruskal-Wallis test with Dunn’s posttest, a=0.05. Related to Supplementary Fig. 1b.
	Line	Experiment #	Treatment	N	Mean oocyst # excluding zeros (Range)	% inhibition (mean)	Median oocyst #	% inhibition (median)	P-value	Prevalence	% inhibition (prevalence)
	MdgD1	1 - 09.03.19	WT	27	40 (10-85)	-	39	-	0.4816	100	-
			MdgD1	39	54 (15-94)	-	52	-		100	-
		2 - 09.04.19	WT	23	60 (22-115)	-	59	-	0.3795	100	-
			MdgD1	30	56 (22-134)	7	54	8		100	-
	SgD1	1 - 08.30.19	WT	32	64 (0-141)	-	69	-	0.1073	88	-
			SgD1	28	87 (6-148)	-	90	-		100	-
		2 - 09.19.19	WT	33	37 (0-81)	-	35	-	0.3384	96	-
			SgD1	50	40 (0-84)	-	42	-		96	-
	SgD2	1 - 09.19.19	WT	27	34 (12-70)	-	30	-	0.4816	100	-
			SgD2	39	30 (0-74)	12	30	-		89	11
		2 - 11.04.19	WT	31	44 (17-91)	-	42	-	0.4194	100	-
			SgD2	15	48 (26-76)	-	49	-		100	-
	QUAS1	1 - 08.16.19	WT	49	68 (0-152)	-	74	-	0.1521	93	-
			QUAS1	31	58 (8-96)	15	63	15		100	-
		2 - 08.16.19	WT	40	39 (0-108)	-	35	-	0.7035	90	-
			QUAS1	21	36 (0-96)	8	30	14		90	-
	QUAS2	1 - 08.30.19	WT	34	82 (0-164)	-	91	-	0.6427	97	-
			QUAS2	8	101 (61-139)	-	107	-		100	-
		2 - 09.3.19	WT	39	39 (0-92)	-	36	-	0.186	98	-
			QUAS2	27	47 (0-107)	-	43	-		93	5
	Mdg1	1 - 07.26.19	WT	35	88 (0-150)	-	95	-	0.0072	94	-
			Mdg1	56	16 (0-116)	81	7.5	92		78	16
		2 - 07.29.19	SgD1	20	38 (0-110)	-	38	-	<0.0001	90	-
			Mdg1	22	8 (0-37)	78	4	89		72	19
		3 - 10.21.19	SgD1	14	124 (0-183)	-	145	-	<0.0001	92	-
			Mdg1	27	65 (0-153)	46	57	60		96	-
	Mdg2	1 - 07.05.20	WT	21	26 (4-79)	-	24	-	<0.0001	100	-
			Mdg2	22	6 (0-33)	74	3.5	85		72	27
		2 - 07.22.20	WT	25	89 (0-167)	-	102	-	<0.0001	92	-
			Mdg2	29	22 (0-128)	74	1	99		51	43
		3 - 08.22.20	WT	24	39 (0-102)	-	32	-	0.0022	95	-
			Mdg2	22	12 (0-55)	67	6	81		77	19
	Sg1	1 - 8.16.17	SgD1	30	73 (0-243)	-	49	-	<0.0001	90	-
			Sg1	28	10 (0-56)	86	5	90		82	9
		2 - 05.15.19	SgD1	37	14 (0-44)	-	45	-	<0.0001	89	-
			Sg1	53	4 (0-35)	68	0	100		28	68
		3 - 07.26.19	SgD1	42	41 (0-97)	-	46	-	<0.0001	83	-
			Sg1	40	13 (0-59)	67	0	92		57	31
	Sg2	1 - 05.13.19	SgD2	18	55 (38-93)	-	54	-	<0.0001	100	-
			Sg2	28	4.9 (0-18)	91	4	93		55	45
		2 - 06.22.19	SgD2	22	269 (13-518)	-	267	-	<0.0001	100	-
			Sg2	25	19 (0-142)	93	8	97		80	20
		3 - 11.21.19	SgD2	27	142 (0-312)	-	159	-	<0.0001	96	-
			Sg2	25	46 (0-258)	67	22	86		92	4
	Mdg+Sg1	1 - 05.15.19	QUAS2	44	35 (0-104)	-	31	-	<0.0001	82	-
			Mdg+Sg1	48	2 (0-20)	95	0	100		17	84
		2 - 07.26.19	QUAS2	30	99 (0-158)	-	107	-	<0.0001	100	-
			Mdg+Sg1	52	2.5 (0-22)	97	0	100		31	69
		3 - 07.29.19	QUAS2	20	36 (0-71)	-	39	-	<0.0001	85	-
			Mdg+Sg1	21	0 (0-1)	100	0	100		5	94
	Mdg+Sg2	1 - 07.05.20	WT	21	26 (4-79)	-	24	-	<0.0001	100	-
			Mdg+Sg2	35	2 (0-30)	90	0	100		34	65
		2 - 07.22.20	WT	19	48 (2-87)	-	46	-	<0.0001	100	-
			Mdg+Sg2	23	8 (0-93)	82	0	100		17	82
		3 - 08.22.20	WT	24	39 (0-102)	-	32	-	<0.0001	95	-
			Mdg+Sg2	26	0 (0-3)	99	0	100		7	91
	Dataset 3: Midgut infection (oocysts number) of An. stephensi WT (control) and transgenic mosquitoes expressing huPAI-1 infected by direct feeding on P. berghei infected mice. The groups were compared by Mann-Whitney U test with a=0.05. Related to Fig. 4a and Supplementary Fig. 5a.
	Line	Exp date	Treatment	N	Mean oocyst # excluding zeros (Range)	% inhibition (mean)	Median oocyst #	% inhibition (median)	P-value	Prevalence	% inhibition (prevalence)
	Mdg1	1 - 09.20.19	WT	42	0.92 (0-3)	-	1	-	0.0007	76	-
			Mdg1	51	0.43 (0-3)	53	0	100		37	51
		2 - 09.23.19	WT	59	1 (0-4)	-	1	-	0.0007	77	-
			Mdg1	30	0.36 (0-4)	67	0	100		30	61
		3 - 09.27.19	WT	82	7 (0-37)	-	3	-	<0.0001	82	-
			Mdg1	55	1 (0-11)	86	0	100		47	42
		4 - 10.01.19	WT	54	5 (0-93)	-	3	-	0.0005	81	-
			Mdg1	22	0.59 (0-5)	89	0	100		36	55
	Mdg2	1 - 08.12.20	WT	45	3 (0-12)	-	3	-	<0.0001	75	-
			Mdg2	40	0.375 (0-3)	85	0	100		22	70
		2 - 08.13.20	WT	50	6 (0-32)	-	4	-	<0.0001	82	-
			Mdg2	57	4 (0-23)	37	2	50		64	20
		3 - 08.19.20	WT	40	4 (0-15)	-	3	-	<0.0001	87	-
			Mdg2	40	1 (0-9)	66	0	100		40	54
		4 - 08.21.20	WT	15	13 (0-23)	-	17	-	<0.0001	93	-
			Mdg2	32	3 (0-14)	79	2	88		62	33
	Sg1	1 - 09.20.19	WT	42	0.92 (0-3)	-	1	-	<0.0001	76	-
			Sg1	46	0.28 (0-2)	69	0	100		26	65
		2 - 09.23.19	WT	59	1 (0-4)	-	1	-	<0.0001	77	-
			Sg1	39	0.12 (0-2)	88	0	100		10	87
		3 - 09.27.19	WT	82	7 (0-37)	-	3	-	0.0228	82	-
			Sg1	45	2 (0-8)	68	2	33		66	19
	Sg2	1 - 09.20.19	WT	42	0.92 (0-3)	-	1	-	<0.0001	76	-
			Sg2	49	0.20 (0-3)	78	0	100		16	78
		2 - 09.23.19	WT	59	1 (0-4)	-	1	-	<0.0001	77	-
			Sg2	31	0.06 (0-1)	94	0	100		6	92
		3 - 09.27.19	WT	82	7 (0-37)	-	3	-	<0.0001	82	-
			Sg2	59	0.5 (0-5)	92	0	100		25	69
		4 - 10.01.19	WT Plasma WT	54	5.38 (0-93)	-	3	-		81
			WT	54	5 (0-93)	-	3	-	0.0007	82	-
			Sg2	25	1 (0-6)	80	0	100		32	60
	Mdg+Sg1	1 - 09.13.19	WT	42	3 (0-19)	-	1.5	-	0.0408	83	-
			Mdg+Sg1	53	1 (0-9)	64	0	100		43	48
		2 - 09.20.19	WT	42	0.92 (0-3)	-	1	-	<0.0001	76	-
			Mdg+Sg1	57	0.05 (0-1)	94	0	100		5	93
		3 - 09.27.19	WT	82	7 (0-37)	-	3	-	<0.0001	82	-
			Mdg+Sg1	64	0.15 (0-4)	97	0	100		9	89
		4 - 10.01.19	WT	54	5 (0-93)	-	3	-	0.0027	81	-
			Mdg+Sg1	16	0.75 (0-6)	86	0	100		25	69
	Mdg+Sg2	1 - 08.12.20	WT	45	3 (0-12)	-	3	-	<0.0001	77	-
			Mdg+Sg2	48	0.187 (0-3)	92	0	100		12	83
		2 - 08.13.20	WT	50	6 (0-32)	-	4	-	<0.0001	82	-
			Mdg+Sg2	58	1 (0-11)	81	0	100		46	43
		3 - 08.19.20	WT	40	4 (0-15)	-	3	-	<0.0001	87	-
			Mdg+Sg2	50	0.16 (0-2)	95	0	100		14	84
		4 - 08.21.20	WT	15	13 (0-23)	-	17	-	<0.0001	93	-
			Mdg+Sg2	35	1 (0-11)	43	0	100		48	47
	Dataset 4: Midgut infection (oocysts number) of An. stephensi WT (control) and transgenic mosquitoes expressing huPAI-1 infected with P. falciparum by SMFA. The groups were compared by Mann-Whitney test with α=0.05. Related to Fig. 4b.
	Line	Exp date	Treatment	N	Mean oocyst # excluding zeros (Range)	% inhibition (mean)	Median oocyst #	% inhibition (median)	P-value	Prevalence	% inhibition (prevalence)
	Mdg1	1 - 06.06.19	WT	34	0.64 (0-8)	-	0	0	0.0049	38	-
			Mdg1	36	0.11 (0-1)	82	0	0		11	71
		2 - 06.07.19	WT	30	0.56 (0-7)	-	0	0	0.8252	20	-
			Mdg1	40	0.2 (0-3)	64	0	0		12	40
		3 - 06.19.19	WT	89	1.48 (0-2)	-	0	0	<0.0001	41	-
			Mdg1	52	0.07 (0-1)	94	0	0		7	81
		4 - 07.01.19	WT	66	0.25 (0-4)	-	0	0	<0.0001	18	-
			Mdg1	43	0.04 (0-2)	81	0	0		4	74
	Sg1	1 - 06.06.19	WT	34	0.64 (0-8)	-	0	0	0.0005	38	-
			Sg1	50	0.08 (0-1)	87	0	0		8	79
		2 - 06.18.18	WT	76	0.15 (0-3)	-	0	0	0.0156	11	-
			Sg1	34	0	100	0	0		0	100
		3 - 06.19.19	WT	89	1.48 (0-2)	-	0	0	<0.0001	41	-
			Sg1	45	0	100	0	0		0	100
		4 - 07.01.19	WT	66	0.25 (0-4)	-	0	0	0.0586	18	-
			Sg1	15	0	100	0	0		0	100
		5 - 07.03.19	WT	71	0.59 (0-3)	-	0	0	0.0003	44	-
			Sg1	42	0.14 (0-2)	75	0	0		14	67
	Mdg+Sg1	1 - 06.06.19	WT	34	0.64 (0-8)	-	0	0	0.0125	38	-
			Mdg+Sg1	21	0.09 (0-1)	85	0	0		9	75
		2 - 06.18.18	WT	76	0.15 (0-3)	-	0	0	0.0027	11	-
			Mdg+Sg1	59	0	100	0	0		0	100
		3 - 06.19.19	WT	89	1.48 (0-2)	-	0	0	<0.0001	41	-
			Mdg+Sg1	34	0	100	0	0		0	100
		4 - 07.01.19	WT	66	0.25 (0-4)	-	0	0	0.0011	18	-
			Mdg+Sg1	50	0	100	0	0		0	100
		5 - 07.03.19	WT	71	0.59 (0-3)	-	0	0	<0.0001	44	-
			Mdg+Sg1	34	0	100	0	0		0	100
	Dataset 5: Midgut infection (oocysts number) of An. stephensi WT (control) and transgenic mosquitoes expressing huPAI-1 infected by direct feeding on P. vivax infected monkeys. The groups were compared by Kruskal-Wallis test with Dunn’s posttest, α=0.05. Related to Fig. 4c.
	Line	Exp date	Treatment	N	Mean oocyst # excluding zeros (Range)	% inhibition (mean) related to WT	Median oocyst #	% inhibition (median) related to WT	P-value related to related to WT	Prevalence	% inhibition (prevalence) related to WT
	Mdg1	1 - 10.07.19	WT	50	2.28 (0-7)	-	2	-	-	84	-
			Mdg1+0µg Plasmin	16	0.625 (0-2)	72	0	100	0.002	43	47
			Mdg1+100µg Plasmin	27	1.6 (0-6)	30	1	50	0.6573	77	8
			Mdg1+200µg Plasmin	17	2.9 (0-6)	-	3	-	0.4164	88	-
		2 - 10.11.19	WT	39	4.17 (0-30)	-	3	-	-	89	-
			Mdg1+0µg Plasmin	32	0.65 (0-4)	84	0	100	<0.0001	28	68
			Mdg1+100µg Plasmin	35	1.71 (0-8)	58	1	66	0.2481	57	36
			Mdg1+200µg Plasmin	26	3.8 (0-10)	9	3	-	>0.9999	96	-
		3 - 11.01.19	WT	58	3.25 (0-6)	-	2	-	-	84
			Mdg1+0µg Plasmin	39	0.28 (0-2)	91	0	100	<0.0001	17	748
			Mdg1+100µg Plasmin	39	0.84 (0-4)	74	0	100	0.0223	41	51
			Mdg1+200µg Plasmin	42	2.9 (0-10)	11	2	-	0.7621	92	-
	Sg1	1 - 10.11.19	WT	39	5 (0-30)	-	3	-	-	89	-
			Sg1+0µg Plasmin	30	0.9 (0-7)	82	0	100	<0.0001	41	53
			Sg1+100µg Plasmin	31	3.1 (0-10)	38	2	33	0.6334	94	-
			Sg1+200µg Plasmin	30	4.6 (0-20)	8	4	-	0.7715	78	12
		2 - 10.16.19	WT	34	4 (0-13)	-	4	-	-	85	-
			Sg1+0µg Plasmin	18	1.8 (0-7)	55	0.5	75	0.0732	50	41
			Sg1+100µg Plasmin	13	2 (0-8)	50	1	75	0.2302	61	28
			Sg1+200µg Plasmin	17	5.8 (1-22)	-	4	-	0.275	100	-
		3 - 11.01.19	WT	58	3.25 (0-6)	-	2	-	-	84	-
			Sg1+0µg Plasmin	45	0.28 (0-2)	91	0	100	<0.0001	15	81
			Sg1+100µg Plasmin	29	0.9 (0-3)	72	0	100	<0.0001	51	38
			Sg1+200µg Plasmin	33	2.68 (0-7)	17	2	-	>0.9999	93	-
	Mdg+Sg1	1 - 10.01.19	WT	54	5.38 (0-93)	-	3	-	-	83	-
			Mdg+Sg1+0µg Plasmin	16	0.75 (0-6)	86	0	100	0.0001	25	70
			Mdg+Sg1+100µg Plasmin	15	1.9 (0-5)	65	2	33	0.2813	73	12
			Mdg+Sg1+200µg Plasmin	22	3.36 (0-15)	37	3	-	>0.9999	77	7
		2 - 10.21.19	WT	45	8 (0-33)	-	7	-	-	88	-
			Mdg+Sg1+0µg Plasmin	33	0.54 (0-6)	93	0	100	<0.00001	21	76
			Mdg+Sg1+100µg Plasmin	21	2.95 (0-9)	63	2	71	0.059	85	3
			Mdg+Sg1+200µg Plasmin	29	4 (1-13)	47	4	42	>0.9999	100	-
		3 - 11.01.19	WT	58	2.2 (0-6)	-	2	-	-	84	-
			Mdg+Sg1+0µg Plasmin	22	0.09 (0-1)	95	0	100	<0.0001	9	89
			Mdg+Sg1+100µg Plasmin	40	0.6 (0-4)	72	0	100	<0.0001	25	100
			Mdg+Sg1+200µg Plasmin	29	2.9 (0-7)	-	2	-	0.6909	93	-
	Dataset 6: Plasmin supplementation reverses the huPAI-1 inhibition of P. falciparum oocyst formation in An. stephensi transgenic lines. The groups were compared by Kruskal-Wallis test with Dunn’s posttest, a=0.05. Related to Fig. 5.
	Line	Exp date	Treatment	N	Mean spz # excluding zeros (Range)	% inhibition	Median spz #	% inhibition (median)	P-value	Prevalence	% inhibition (prevalence)
	MdgD1	1 - 09.03.19	WT	18	8083 (0-11000)	-	9250	-	0.3422	94	-
			MdgD1	18	9194 (0-13750)	-	9625	-		94	-
		2 -09.04.19	WT	11	9304 (8500-14125)	-	9875	-	0.5843	100	-
			MdgD1	16	10341 (0-12375)	-	10125	-		93	-
	SgD1	1 -09.16.19	WT	15	10341 (8750-11875)	-	10125	-	0.2231	100	-
			SgD1	20	9650 (0-14375)	-	9812	-		95	-
		2 - 09.16.19	WT	20	9293 (0-11750)	-	9937	-	0.1936	95	-
			SgD1	20	10406 (7750-14000)	-	10375	-		100	-
	SgD2	1 - 08.16.19	WT	20	11875 (0-20750)	-	11875	-	0.6722	95	-
			SgD2	14	11375 (9250-14625)	-	11375	-		100	-
		2 - 10.02.19	WT	20	9437 (6750-12125)	-	9187	-	0.4166	100	-
			SgD2	20	9731 (7375-13750)	-	9687	-		100	-
	QUAS1	1 - 08.16.19	WT	20	10968 (0-16875)	-	10562	-	0.9924	95	-
			QUAS1	12	11229 (9250-14625)	-	10750	-		100	-
		2 - 11.27.19	WT	20	5487 (4000-7125)	-	5562	-	0.1586	100	-
			QUAS1	20	5175 (4000-6187)	-	5187	-		100	-
	QUAS2	1 - 10.23.19	WT	20	5116 (3188-6625)	-	5031	-	0.9924	100	-
			QUAS2	20	5094 (4000-5938)	-	5062	-		100	-
		2 - 09.03.19	WT	14	10401 (1875-19750)	-	10125	-	0.6415	100	-
			QUAS2	13	11817 (7500-19625)	-	10125	-		100	-
	Mdg1	1 - 07.26.19	MdgD1	20	12668 (7875-17500)	-	13187	-	<0.0001	100	-
			Mdg1	20	1462(14620-7500)	88.45	125	99.05		50	50
		2 - 07.29.19	MdgD1	20	5331 (0-10375)	-	5812	-	<0.0001	100	-
			Mdg1	20	1562 (0-5375)	70.69	0	100		50	50
		3 - 08.2.19	MdgD1	17	6316 (0-9250)	-	6250	-	<0.0001	94	-
			Mdg1	20	512 (0-2750)	91.88	0	100		35	37
	Mdg2	1 - 06.30.20	QUAS1	11	6403 (4812-9187)	-	6125	-	<0.0001	100	-
			Mdg2	20	1043 (0-2875)	39.13	1218	40		100	25
		2 - 07.22.20	WT	20	8493 (6437-10678)	-	8437	-	<0.0001	100	-
			Mdg2	20	256 (0-2250)	83	0	80		75	75
		3 - 08.22.20	WT	20	6040 (2625-9625)	-	5812	-	<0.0001	100	-
			Mdg2	20	800 (0-3000)	96	406	100		25	30
	Sg1	1 - 05.15.19	SgD1	15	4291 (3250-7500)	-	4000	-	<0.0001	100	-
			Sg1	20	312 (0-875)	92.71	250	93.75		90	10
		2 - 05.29.19	SgD1	12	5333 (3875-6750)	-	5562	-	<0.0001	100	-
			Sg1	12	3416 (2250-4125)	35.93	3500	37.07		100	0
		3 - 07.26.19	SgD1	20	5012 (3875-6500)	-	4937	-	<0.0001	100	-
			Sg1	20	943 (0-4375)	81.17	750	84.81		80	20
	Sg2	1 - 11.22.16	WT	10	22922 (8325-34410)	-	24698	-	0.0002	100	-
			Sg2	10	5911 (555-15262)	74	2498	76		100	0
		2 - 12.12.16	WT	12	36838 (2498-69930)	-	39544	-	0.0002	100	-
			Sg2	12	6568 (0-30525)	82	2637	93		100	0
		3 - 08.16.17	QUAS1	12	14384 (2220-32745)	-	11516	-	<0.0001	100	-
			Sg2	12	416 (0-1110)	97	278	98		63	37
	Mdg+Sg1	1 - 05.15.19	QUAS2	19	5693 (0-11875)	-	5250	-	<0.0001	100	-
			Mdg+Sg1	20	106 (0-750)	86	0	100		70	42
		2 - 07.26.19	QUAS2	20	13212 (7000-20500)	-	14187	-	<0.0001	100	-
			Mdg+Sg1	20	37 (0-750)	99.71	0	100		5	95
		3 - 07.29.19	QUAS2	20	6543 (0-12750)	-	5750	-	<0.0001	50	-
			Mdg+Sg1	20	99 (0-125)	99.9	0	100		5	90
	Mdg+Sg2	1 - 06.30.20	WT	17	5551 (4750-6562)	-	5375	-	<0.0001	100	-
			Mdg+Sg2	20	90 (0-562)	98	0	100		0.35	99
		2 - 07.22.20	WT	20	7700(5812-9687)	-	7656	-	<0.0001	100	-
			Mdg+Sg2	20	437 (0-4062)	94	0	100		20	80
		3 - 08.22.20	WT	20	6040 (2625-9625)	-	5812	-	<0.0001	100	-
			Mdg+Sg2	20	3 (0-62)	100	0	0		5	95
	Dataset 7: Sporozoites number of An. stephensi WT (control) and transgenic mosquito lines infected by feeding on P. berghei infected mice. The groups were compared by Mann-Whitney-U test with a=0.05. Related to Fig. 6a and Supplementary Fig. 5b.
	# of mosquitoes/mouse	Date	Treatment	N	Mean oocyst # excluding zeros (Range)	% inhibition	Median oocyst #	% inhibition (median)	P-value	Prevalence	% inhibition (prevalence)
	#1 - 1 mosquito/mouse	1 - 11.13.19	WT	14	124 (0-183)	-	145	-	-	92	-
			Mdg1	27	65 (0-153)	46	57	60	0.352	100	-
			Sg1	24	7 (0-89)	94	0	100	<0.0001	45	50
			Mdg+Sg1	23	10 (0-119)	91	0	100	<0.0001	30	67
		2 - 02.19.20	WT	15	52 (4-120)	-	63	-	-	100	-
			Mdg1	18	14 (0-52)	72	7	88	0.0116	72	27
			Sg1	10	6 (0-22)	87	4	92	0.0071	80	20
			Mdg+Sg1	15	0.66 (0-6)	98	0	100	<0.0001	86	13
	#2 - 5 mosquitoes/mouse	1 - 12.09.19	WT	14	26 (6-61)	-	20	-	-	100	-
			Mdg1	24	3 (0-8)	87	3	85	0.0004	87	12
			Sg1	13	2 (0-8)	92	0	100	<0.0001	43	53
			Mdg+Sg1	16	0.43 (0-3)	98	0	100	<0.0001	25	75
		2 - 02.19.20	WT	17	95 (1-226)	-	99	-	-	100	-
			Mdg1	14	27 (0-120)	71	12	87	0.0045	50	50
			Sg1	15	3 (0-20)	96	0	100	<0.0001	60	40
			Mdg+Sg1	18	7 (0-58)	91	0	100	<0.0001	38	61
	#3 - 10 mosquitoes/mouse	1 - 12.30.19	WT	17	46 (12-82)	-	53	-	-	100	-
			Mdg1	18	7 (0-22)	84	5	89	<0.0001	61	38
			Sg1	16	5 (0-22)	89	0	100	<0.0001	43	53
			Mdg+Sg1	15	0.86 (0-6)	98	0	100	<0.0001	26	73
		2 - 08.22.20	WT	16	42 (18-73)	-	38	-	-	100	-
			Mdg1	20	7 (0-36)	81	2	94	0.0003	60	40
			Sg1	18	1 (0-25)	96	0	100	<0.0001	16	83
			Mdg+Sg1	20	0.2 (0-2)	99	0	100	<0.0001	15	85
	Dataset 8: Midgut infection (oocysts number) from An. stephensi lines used for the mouse challenge experiments. The mosquitoes were infected by direct feeding in the same P. berghei infected mouse. The groups were compared by Kruskal-Wallis test with Dunn’s posttest, a=0.05. Related to Fig. 7.
