# Supplementary material for: Transgenic Anopheles mosquitoes expressing human PAI-1 impair malaria transmission
Source: Nat Commun. 2022 May 26;13:2949. doi: 10.1038/s41467-022-30606-y (PMC9135733; doi:10.1038/s41467-022-30606-y)
Supplement: Supplementary file 5 — Source Data [file 41467_2022_30606_MOESM5_ESM.xlsx]

## Sheet: Fig. 1
Fig. 1b
Fig. 1C
Fig. 1d
Fig. 1e
Fig. 1f
Fig. 1g

## Sheet: Fig. 3
Fig. 3a (1 = dead mosquito)								Fig. 3b (1 = dead mosquito)									Fig. 3c (1 = dead mosquito)								Fig. 3d (1 = dead mosquito)									Fig. 3e (1 = dead mosquito)								Fig. 3f (1 = dead mosquito)
Days	Control	MdgD1	SgD1	SgD2	QUAS1	QUAS2		Day of death	WT	Sg2	Sg1	Mdg1	Mdg+Sg1	Mdg+Sg2	Mdg2		Days	WT	MdgD1	SgD1	SgD2	QUAS1	QUAS2		Days	WT	Sg2	Sg1	Mdg1	Mdg+Sg1	Mdg+Sg2	Mdg2		Days	WT	MdgD1	SgD1	SgD2	QUAS1	QUAS2		Days	WT	Mdg1	Mdg2	Sg1	Sg2	Mdg+Sg1	Mdg+Sg2
6	1							6	1								2	1							2	1								3	1							3	1
11	1							11	1								6	1							6	1								9	1							9	1
11	1							11	1								15	1							15	1								12	1							12	1
11	1							11	1								15	1							15	1								12	1							12	1
11	1							11	1								19	1							19	1								13	1							13	1
11	1							11	1								19	1							19	1								14	1							14	1
13	1							13	1								20	1							20	1								27	1							27	1
13	1							13	1								22	1							22	1								33	1							33	1
13	1							13	1								22	1							22	1								37	1							37	1
15	1							15	1								22	1							22	1								39	1							39	1
15	1							15	1								22	1							22	1								40	1							40	1
15	1							15	1								22	1							22	1								42	1							42	1
17	1							17	1								22	1							22	1								42	1							42	1
17	1							17	1								22	1							22	1								45	1							45	1
18	1							18	1								24	1							24	1								47	1							47	1
20	1							20	1								24	1							24	1								47	1							47	1
20	1							20	1								24	1							24	1								47	1							47	1
22	1							22	1								25	1							25	1								48	1							48	1
22	1							22	1								25	1							25	1								49	1							49	1
22	1							22	1								28	1							28	1								49	1							49	1
2	1							2	1								2	1							2	1								7	1							7	1
6	1							6	1								11	1							11	1								10	1							10	1
6	1							6	1								12	1							12	1								16	1							16	1
6	1							6	1								14	1							14	1								17	1							17	1
6	1							6	1								15	1							15	1								19	1							19	1
6	1							6	1								15	1							15	1								25	1							25	1
6	1							6	1								18	1							18	1								25	1							25	1
8	1							8	1								18	1							18	1								31	1							31	1
8	1							8	1								19	1							19	1								31	1							31	1
10	1							10	1								19	1							19	1								33	1							33	1
10	1							10	1								20	1							20	1								40	1							40	1
10	1							10	1								20	1							20	1								41	1							41	1
11	1							11	1								20	1							20	1								56	1							56	1
11	1							11	1								21	1							21	1								60	1							60	1
14	1							14	1								21	1							21	1								63	1							63	1
15	1							15	1								22	1							22	1								64	1							64	1
17	1							17	1								22	1							22	1								64	1							64	1
17	1							17	1								23	1							23	1								66	1							66	1
18	1							18	1								26	1							26	1								66	1							66	1
19	1							19	1								27	1							27	1								70	1							70	1
4		1						9		1							2	1							2	1								11		1						8	1
6		1						9		1							7	1							7	1								11		1						9	1
9		1						12		1							8	1							8	1								11		1						10	1
9		1						12		1							13	1							13	1								13		1						14	1
11		1						13		1							16	1							16	1								14		1						21	1
11		1						14		1							16	1							16	1								21		1						22	1
11		1						14		1							18	1							18	1								31		1						24	1
12		1						16		1							20	1							20	1								31		1						25	1
13		1						16		1							20	1							20	1								32		1						31	1
14		1						17		1							21	1							21	1								36		1						32	1
14		1						18		1							22	1							22	1								36		1						34	1
15		1						19		1							22	1							22	1								38		1						37	1
17		1						20		1							22	1							22	1								41		1						38	1
18		1						21		1							22	1							22	1								42		1						39	1
19		1						22		1							22	1							22	1								43		1						40	1
19		1						23		1							23	1							23	1								43		1						52	1
19		1						24		1							24	1							24	1								43		1						52	1
21		1						25		1							26	1							26	1								44		1						64	1
24		1						26		1							28	1							28	1								45		1						64	1
33		1						30		1							28	1							28	1								46		1						67	1
8	1							5		1							13		1						10		1							1			1					12	1
10	1							6		1							18		1						10		1							13			1					13	1
10	1							6		1							19		1						10		1							19			1					13	1
10	1							6		1							20		1						11		1							20			1					26	1
12	1							6		1							24		1						13		1							20			1					26	1
14	1							7		1							26		1						14		1							21			1					28	1
14	1							9		1							26		1						14		1							23			1					30	1
14	1							10		1							28		1						14		1							23			1					31	1
15	1							10		1							28		1						16		1							24			1					35	1
15	1							10		1							28		1						16		1							25			1					35	1
17	1							11		1							28		1						16		1							28			1					35	1
17	1							13		1							29		1						17		1							29			1					37	1
17	1							14		1							30		1						17		1							29			1					38	1
19	1							14		1							31		1						17		1							32			1					39	1
22	1							16		1							32		1						18		1							33			1					39	1
23	1							16		1							32		1						19		1							33			1					40	1
23	1							17		1							32		1						22		1							37			1					40	1
23	1							21		1							33		1						25		1							39			1					41	1
27	1							25		1							35		1						29		1							50			1					45	1
29	1							30		1							36		1						30		1							51			1					45	1
6			1					8	1								16			1					9		1							6			1					6	1
6			1					10	1								17			1					11		1							13			1					7	1
9			1					10	1								18			1					13		1							27			1					13	1
9			1					10	1								18			1					14		1							34			1					20	1
10			1					12	1								19			1					14		1							34			1					30	1
11			1					14	1								19			1					14		1							35			1					31	1
11			1					14	1								20			1					16		1							35			1					31	1
12			1					14	1								20			1					16		1							35			1					35	1
12			1					15	1								22			1					16		1							35			1					35	1
13			1					15	1								23			1					17		1							35			1					37	1
13			1					17	1								23			1					17		1							36			1					38	1
13			1					17	1								23			1					17		1							36			1					38	1
13			1					17	1								24			1					18		1							36			1					40	1
15			1					19	1								25			1					19		1							36			1					40	1
17			1					22	1								25			1					20		1							37			1					41	1
18			1					23	1								26			1					21		1							37			1					41	1
20			1					23	1								27			1					22		1							37			1					45	1
22			1					23	1								28			1					23		1							38			1					45	1
25			1					27	1								29			1					25		1							38			1					46	1
25			1					29	1								30			1					30		1							38			1					48	1
1			1					3			1						2			1					10			1						13				1				6	1
4			1					4			1						5			1					11			1						16				1				13	1
6			1					6			1						13			1					18			1						16				1				17	1
7			1					11			1						14			1					20			1						17				1				18	1
7			1					12			1						14			1					20			1						17				1				22	1
7			1					13			1						15			1					21			1						20				1				25	1
8			1					13			1						16			1					21			1						22				1				25	1
9			1					13			1						16			1					21			1						24				1				27	1
10			1					13			1						17			1					23			1						24				1				29	1
11			1					16			1						17			1					23			1						24				1				38	1
11			1					17			1						18			1					24			1						28				1				38	1
12			1					18			1						19			1					24			1						29				1				38	1
13			1					23			1						21			1					24			1						29				1				39	1
13			1					24			1						22			1					24			1						30				1				40	1
14			1					24			1						22			1					24			1						33				1				45	1
14			1					24			1						23			1					25			1						34				1				46	1
15			1					24			1						23			1					26			1						35				1				48	1
15			1					24			1						23			1					29			1						37				1				50	1
15			1					25			1						24			1					29			1						40				1				50	1
22			1					26			1						31			1					30			1						44				1				54	1
1				1				6			1						11				1				12			1						17				1				12		1
9				1				7			1						11				1				14			1						26				1				14		1
9				1				7			1						16				1				18			1						27				1				18		1
9				1				8			1						17				1				19			1						29				1				19		1
11				1				11			1						18				1				19			1						29				1				19		1
11				1				11			1						18				1				19			1						30				1				21		1
11				1				11			1						20				1				19			1						34				1				21		1
13				1				12			1						20				1				21			1						38				1				22		1
13				1				12			1						21				1				23			1						38				1				23		1
13				1				13			1						22				1				23			1						38				1				23		1
13				1				14			1						22				1				24			1						38				1				24		1
14				1				14			1						22				1				24			1						38				1				25		1
14				1				15			1						23				1				24			1						38				1				25		1
14				1				16			1						23				1				24			1						38				1				25		1
15				1				17			1						23				1				24			1						38				1				29		1
16				1				18			1						24				1				25			1						47				1				30		1
20				1				18			1						27				1				26			1						49				1				31		1
20				1				18			1						28				1				26			1						53				1				33		1
20				1				19			1						28				1				27			1						55				1				35		1
23				1				22			1						29				1				28			1						56				1				42		1
2				1				5				1					13				1				21		1							16					1			10		1
3				1				6				1					13				1				22		1							16					1			19		1
9				1				6				1					14				1				24		1							19					1			25		1
11				1				7				1					14				1				26		1							20					1			28		1
11				1				9				1					15				1				27		1							21					1			31		1
12				1				9				1					18				1				27		1							22					1			34		1
13				1				11				1					19				1				27		1							22					1			43		1
13				1				12				1					23				1				28		1							23					1			44		1
13				1				12				1					23				1				28		1							24					1			44		1
13				1				12				1					23				1				28		1							24					1			44		1
14				1				13				1					24				1				28		1							26					1			44		1
14				1				13				1					24				1				29		1							28					1			50		1
15				1				14				1					26				1				29		1							29					1			50		1
15				1				14				1					27				1				29		1							30					1			52		1
16				1				15				1					28				1				31		1							37					1			53		1
16				1				18				1					28				1				31		1							37					1			53		1
16				1				18				1					29				1				32		1							40					1			56		1
16				1				19				1					29				1				32		1							44					1			57		1
22				1				19				1					30				1				32		1							44					1			58		1
23				1				23				1					30				1				32		1							49					1			58		1
1					1			1				1					10					1			25			1						11					1			12		1
7					1			2				1					12					1			25			1						32					1			16		1
9					1			3				1					13					1			25			1						36					1			27		1
10					1			4				1					13					1			26			1						36					1			40		1
10					1			5				1					13					1			27			1						37					1			44		1
11					1			8				1					16					1			28			1						38					1			45		1
11					1			8				1					16					1			29			1						39					1			47		1
13					1			8				1					18					1			29			1						43					1			47		1
13					1			9				1					21					1			30			1						44					1			48		1
13					1			9				1					22					1			30			1						45					1			48		1
13					1			11				1					23					1			30			1						45					1			48		1
15					1			12				1					24					1			30			1						46					1			48		1
16					1			13				1					24					1			30			1						52					1			49		1
16					1			13				1					25					1			31			1						54					1			50		1
17					1			15				1					26					1			31			1						54					1			51		1
23					1			16				1					27					1			32			1						56					1			52		1
24					1			17				1					28					1			32			1						58					1			53		1
24					1			18				1					29					1			32			1						59					1			56		1
24					1			19				1					30					1			32			1						60					1			59		1
25					1			21				1					31					1			32			1						61					1			66		1
1					1			3					1				13					1			3				1					13						1		4			1
2					1			4					1				14					1			15				1					19						1		4			1
6					1			11					1				15					1			20				1					20						1		5			1
7					1			11					1				16					1			23				1					20						1		7			1
7					1			12					1				17					1			26				1					21						1		9			1
7					1			13					1				17					1			26				1					23						1		12			1
8					1			14					1				17					1			26				1					23						1		32			1
9					1			14					1				17					1			29				1					24						1		38			1
11					1			14					1				18					1			29				1					25						1		39			1
11					1			15					1				18					1			29				1					28						1		39			1
12					1			16					1				19					1			29				1					29						1		41			1
14					1			17					1				19					1			30				1					29						1		41			1
14					1			18					1				20					1			31				1					30						1		43			1
16					1			18					1				21					1			31				1					33						1		45			1
16					1			19					1				23					1			31				1					33						1		45			1
17					1			20					1				23					1			31				1					34						1		45			1
17					1			21					1				24					1			31				1					37						1		48			1
17					1			22					1				24					1			32				1					40						1		48			1
19					1			24					1				25					1			34				1					51						1		48			1
19					1			24					1				31					1			36				1					52						1		48			1
3						1		2					1				10						1		7				1					10						1		7			1
4						1		2					1				10						1		10				1					15						1		13			1
9						1		8					1				16						1		10				1					22						1		18			1
9						1		9					1				17						1		15				1					22						1		18			1
9						1		10					1				18						1		16				1					28						1		19			1
9						1		10					1				18						1		17				1					28						1		23			1
12						1		12					1				19						1		17				1					35						1		27			1
13						1		12					1				19						1		18				1					35						1		33			1
14						1		14					1				20						1		18				1					36						1		35			1
14						1		15					1				20						1		19				1					38						1		35			1
14						1		17					1				21						1		19				1					39						1		36			1
15						1		19					1				22						1		19				1					40						1		36			1
15						1		19					1				23						1		21				1					40						1		37			1
15						1		19					1				23						1		23				1					40						1		37			1
16						1		20					1				24						1		24				1					41						1		37			1
16						1		21					1				26						1		26				1					43						1		38			1
16						1		22					1				28						1		28				1					45						1		38			1
16						1		23					1				29						1		29				1					49						1		38			1
18						1		27					1				30						1		29				1					55						1		38			1
18						1		27					1				31						1		29				1					56						1		45			1
9						1		4						1			2						1		10				1					8	1							6			1
9						1		9						1			14						1		15				1					9	1							7			1
9						1		9						1			14						1		18				1					10	1							7			1
9						1		11						1			14						1		19				1					14	1							12			1
10						1		11						1			15						1		20				1					21	1							14			1
10						1		12						1			16						1		21				1					22	1							15			1
11						1		12						1			17						1		22				1					24	1							17			1
11						1		14						1			17						1		22				1					25	1							19			1
11						1		14						1			17						1		22				1					31	1							23			1
11						1		15						1			17						1		23				1					32	1							27			1
12						1		15						1			18						1		24				1					34	1							29			1
13						1		15						1			19						1		24				1					37	1							31			1
14						1		16						1			24						1		26				1					38	1							33			1
14						1		17						1			25						1		27				1					39	1							36			1
14						1		18						1			26						1		27				1					40	1							37			1
15						1		19						1			27						1		28				1					52	1							39			1
16						1		21						1			28						1		29				1					52	1							41			1
17						1		21						1			29						1		29				1					64	1							45			1
19						1		21						1			30						1		31				1					64	1							45			1
19						1		22						1			31						1		31				1					67	1							48			1
7		1						9						1											22					1				13		1						10				1
7		1						11						1											28					1				13		1						13				1
12		1						12						1											28					1				40		1						16				1
13		1						12						1											30					1				41		1						19				1
13		1						12						1											31					1				41		1						22				1
13		1						13						1											31					1				42		1						22				1
13		1						13						1											31					1				45		1						23				1
13		1						14						1											32					1				45		1						24				1
13		1						16						1											32					1				49		1						24				1
13		1						16						1											34					1				50		1						25				1
13		1						17						1											34					1				50		1						25				1
13		1						17						1											34					1				50		1						28				1
13		1						18						1											35					1				51		1						32				1
13		1						18						1											35					1				51		1						35				1
13		1						19						1											39					1				52		1						40				1
13		1						21						1											40					1				53		1						42				1
13		1						21						1											40					1				55		1						49				1
13		1						21						1											40					1				57		1						55				1
13		1						21						1											40					1				59		1						56				1
13		1						22						1											41					1				67		1						57				1
3								11		1															10					1				5			1					6				1
10			1					15		1															11					1				14			1					7				1
11			1					18		1															18					1				14			1					10				1
12			1					19		1															20					1				15			1					25				1
14			1					22		1															20					1				23			1					26				1
15			1					22		1															21					1				33			1					38				1
16			1					24		1															21					1				34			1					38				1
16			1					24		1															21					1				37			1					38				1
17			1					24		1															23					1				37			1					43				1
18			1					24		1															23					1				37			1					45				1
18			1					26		1															24					1				39			1					45				1
18			1					26		1															24					1				42			1					45				1
18			1					26		1															24					1				42			1					46				1
19			1					31		1															24					1				42			1					46				1
19			1					31		1															24					1				43			1					47				1
19			1					33		1															25					1				49			1					49				1
21			1					33		1															26					1				49			1					51				1
21			1					33		1															29					1				55			1					53				1
22			1					35		1															29					1				58			1					57				1
24			1					35		1															30					1				64			1					64				1
24			1					4			1						13		1						12					1				31				1				24				1
8				1				9			1						13		1						14					1				34				1				32				1
10				1				11			1						13		1						18					1				35				1				33				1
10				1				21			1						13		1						19					1				39				1				35				1
11				1				24			1						21		1						19					1				42				1				36				1
11				1				24			1						24		1						19					1				42				1				39				1
13				1				24			1						25		1						19					1				43				1				40				1
16				1				24			1						25		1						21					1				43				1				40				1
16				1				24			1						25		1						23					1				43				1				40				1
17				1				26			1						25		1						23					1				43				1				41				1
17				1				26			1						27		1						24					1				44				1				44				1
17				1				27			1						27		1						24					1				47				1				45				1
17				1				27			1						28		1						24					1				48				1				45				1
17				1				28			1						28		1						24					1				50				1				45				1
21				1				30			1						29		1						24					1				51				1				46				1
21				1				31			1						29		1						25					1				53				1				48				1
22				1				33			1						30		1						26					1				54				1				49				1
22				1				35			1						32		1						26					1				58				1				49				1
27				1				35			1						34		1						27					1				60				1				49				1
29				1				35			1						35		1						28					1				61				1				51				1
32				1				6				1		1			10								11						1			9					1			10					1
2					1			7				1		1			10								15						1			14					1			13					1
7					1			9				1		1			12								18						1			38					1			16					1
7					1			9				1		1			13								19						1			44					1			19					1
8					1			9				1		1			13								22						1			46					1			22					1
15					1			11				1		1			15								22						1			48					1			22					1
18					1			11				1		1			18								24						1			49					1			23					1
21					1			11				1		1			21								24						1			49					1			24					1
21					1			11				1		1			22								24						1			49					1			24					1
22					1			12				1		1			23								24						1			49					1			25					1
22					1			12				1		1			24								26						1			49					1			25					1
22					1			12				1		1			24								26						1			50					1			28					1
22					1			12				1		1			25								26						1			52					1			32					1
22					1			12				1		1			25								31						1			52					1			35					1
22					1			14				1		1			25								31						1			52					1			40					1
24					1			14				1		1			26								33						1			53					1			42					1
25					1			15				1		1			26								33						1			54					1			49					1
25					1			16				1		1			27								33						1			54					1			50					1
27					1			16				1		1			28								35						1			57					1			51					1
28					1			18				1		1			32								35						1			60					1			52					1
28					1			11					1				3			1					4						1			37						1		14					1
19						1		12					1				10			1					9						1			40						1		21					1
19						1		14					1				17			1					11						1			43						1		22					1
19						1		17					1				18			1					21						1			44						1		22					1
19						1		22					1				20			1					24						1			48						1		28					1
20						1		24					1				21			1					24						1			48						1		30					1
22						1		24					1				21			1					24						1			48						1		32					1
22						1		26					1				21			1					24						1			49						1		36					1
22						1		26					1				22			1					24						1			49						1		38					1
22						1		26					1				24			1					26						1			50						1		39					1
23						1		26					1				24			1					26						1			51						1		40					1
23						1		28					1				25			1					27						1			52						1		40					1
23						1		28					1				25			1					27						1			55						1		40					1
23						1		28					1				26			1					28						1			56						1		42					1
24						1		33					1				26			1					30						1			57						1		43					1
25						1		33					1				27			1					31						1			58						1		43					1
32						1		33					1				28			1					33						1			63						1		45					1
33						1		33					1				28			1					35						1			63						1		47					1
33						1		35					1				33			1					35						1			64						1		48					1
36						1		35					1				34			1					35						1			66						1		52					1
41						1		7							1		22				1				11						1			12	1							24					1
								8							1		22				1				12						1			13	1							28					1
								9							1		23				1				14						1			13	1							28					1
								11							1		23				1				17						1			26	1							35					1
								11							1		23				1				22						1			26	1							45					1
								11							1		23				1				24						1			28	1							46					1
								12							1		25				1				24						1			30	1							46					1
								12							1		26				1				26						1			31	1							47					1
								12							1		27				1				26						1			35	1							48					1
								12							1		27				1				26						1			35	1							48					1
								12							1		27				1				26						1			35	1							48					1
								13							1		27				1				28						1			37	1							48					1
								13							1		28				1				28						1			38	1							49					1
								16							1		28				1				28						1			39	1							49					1
								16							1		29				1				33						1			39	1							49					1
								16							1		29				1				33						1			40	1							50					1
								17							1		29				1				33						1			40	1							52					1
								21							1		30				1				33						1			41	1							53					1
								21							1		31				1				35						1			45	1							54					1
								21							1		33				1				35						1			45	1							64					1
								4							1		21					1			22							1		6	1							16						1
								7							1		21					1			22							1		7	1							18						1
								9							1		24					1			24							1		13	1							19						1
								9							1		25					1			24							1		20	1							19						1
								11							1		25					1			24							1		30	1							20						1
								11							1		27					1			24							1		31	1							22						1
								11							1		27					1			24							1		31	1							24						1
								11							1		27					1			24							1		35	1							24						1
								12							1		28					1			26							1		35	1							24						1
								12							1		28					1			26							1		37	1							25						1
								12							1		28					1			26							1		38	1							29						1
								12							1		28					1			26							1		38	1							31						1
								12							1		28					1			27							1		40	1							31						1
								12							1		28					1			30							1		40	1							36						1
								14							1		28					1			30							1		41	1							38						1
								15							1		29					1			31							1		41	1							40						1
								16							1		29					1			33							1		45	1							42						1
								16							1		31					1			35							1		45	1							48						1
								17							1		32					1			35							1		46	1							49						1
								21							1		32					1			35							1		48	1							49						1
								5							1		15						1		11							1		6	1							6						1
								11							1		24						1		12							1		13	1							7						1
								11							1		24						1		12							1		17	1							9						1
								12							1		24						1		21							1		18	1							17						1
								13							1		24						1		22							1		22	1							21						1
								13							1		27						1		22							1		25	1							31						1
								15							1		28						1		22							1		25	1							35						1
								16							1		28						1		22							1		27	1							37						1
								17							1		28						1		24							1		29	1							39						1
								19							1		30						1		26							1		38	1							40						1
								19							1		32						1		26							1		38	1							40						1
								19							1		32						1		26							1		38	1							40						1
								19							1		33						1		26							1		39	1							41						1
								19							1		33						1		27							1		40	1							45						1
								21							1		34						1		31							1		45	1							45						1
								21							1		34						1		31							1		46	1							46						1
								21							1		35						1		31							1		48	1							46						1
								21							1		35						1		32							1		50	1							46						1
								22							1		36						1		32							1		50	1							46						1
								22							1		37						1		32							1		54	1							47						1
																									21							1										5						1
																									21							1										20						1
																									22							1										25						1
																									22							1										28						1
																									22							1										36						1
																									22							1										42						1
																									22							1										45						1
																									24							1										46						1
																									24							1										46						1
																									24							1										49						1
																									24							1										49						1
																									24							1										52						1
																									26							1										54						1
																									26							1										54						1
																									27							1										56						1
																									27							1										57						1
																									30							1										59						1
																									33							1										61						1
																									35							1										62						1
																									35							1										62						1
																																										13							1
																																										25							1
																																										25							1
																																										30							1
																																										31							1
																																										35							1
																																										35							1
																																										35							1
																																										37							1
																																										37							1
																																										38							1
																																										38							1
																																										38							1
																																										39							1
																																										40							1
																																										40							1
																																										45							1
																																										46							1
																																										48							1
																																										54							1
																																										13							1
																																										13							1
																																										14							1
																																										17							1
																																										18							1
																																										32							1
																																										33							1
																																										33							1
																																										37							1
																																										37							1
																																										37							1
																																										37							1
																																										38							1
																																										38							1
																																										38							1
																																										39							1
																																										40							1
																																										41							1
																																										48							1
																																										50							1
																																										2							1
																																										3							1
																																										33							1
																																										35							1
																																										35							1
																																										35							1
																																										36							1
																																										37							1
																																										37							1
																																										37							1
																																										37							1
																																										37							1
																																										39							1
																																										40							1
																																										40							1
																																										42							1
																																										46							1
																																										46							1
																																										46							1
																																										46							1

## Sheet: Fig. 4a
Fig. 4a	Mdg1									Mdg2									Sg1									Sg2									Mdg+Sg1									Mdg+Sg2
	1 - 07.26.19			2 - 07.29.19			3 - 10.21.19			1 - 07.05.20			2 - 07.22.20			3 - 08.22.20			1 - 08.16.17			2 - 05.15.19			3 - 07.26.19			1 - 05.13.19			2 - 06.22.19			3 - 11.21.19			1 - 05.15.19			2 - 07.26.19			3 - 07.29.19			1 - 7.05.20			2 - 07.22.20
	WT	Mdg1		SgD1	Mdg1		SgD1	Mdg1		WT	Mdg2		WT	Mdg2		WT	Mdg2		SgD1	Sg1		SgD1	Sg1		SgD1	Sg1		SgD2	Sg2		SgD2	Sg2		SgD2	Sg2		QUAS2	Mdg+Sg1		QUAS2	Mdg+Sg1		QUAS2	Mdg+Sg1		WT	Mdg+Sg2		WT
	150	116		110	37		183	153		79	33		167	128		102	55		243	56		44	35		97	59		67	105		283	79		312	258		104	20		158	22		71	1		79	30		87
	136	55		79	32		180	151		54	26		159	83		99	37		207	55		29	31		94	48		64	100		271	40		303	146		92	18		147	20		71	0		54	16		69
	127	48		59	26		171	134		41	21		149	80		83	32		152	47		25	30		90	48		57	87		223	27		234	138		77	14		136	19		58	0		41	12		69
	127	48		58	22		168	131		41	12		145	65		75	25		142	17		25	27		89	39		56	84		214	20		233	137		77	13		132	17		56	0		41	10		65
	118	45		50	12		160	126		36	11		127	60		74	25		138	16		25	23		75	38		50	80		204	9		217	89		75	8		130	16		51	0		36	5		65
	116	42		45	11		160	116		34	9		127	39		70	24		130	11		23	19		73	37		48	60		191	8		213	52		75	4		128	8		44	0		34	4		60
	116	39		42	8		145	108		33	8		122	37		67	22		122	9		23	12		73	31		48	42		158	7		209	47		72	3		125	7		44	0		33	3		57
	112	38		40	7		145	97		32	6		121	34		65	17		119	8		22	12		67	28		46	25		149	6		193	45		70	3		125	6		42	0		32	3		56
	112	37		40	6		135	94		31	6		117	30		59	13		115	8		21	10		66	26		44	20		148	6		189	37		67	0		120	6		42	0		31	2		55
	112	35		39	5		109	92		27	5		113	30		49	9		114	7		20	10		63	26		43	15		125	4		187	32		61	0		117	3		39	0		27	2		46
	105	31		38	4		104	70		24	4		112	29		39	7		108	7		20	9		63	23		43	14		123	4		176	28		61	0		117	2		38	0		24	1		44
	103	29		32	4		46	66		21	3		108	20		37	5		103	6		20	8		61	23		42	10		111	2		175	26		57	0		115	1		37	0		21	1		43
	102	28		32	4		32	62		18	3		102	13		27	3		100	6		18	5		61	21		38	10		104	1		164	22		50	0		115	1		36	0		18	0		42
	98	28		28	3		0	57		17	1		100	10		27	3		63	6		17	4		58	20		36	8		98	1		159	20		46	0		112	1		31	0		17	0		41
	97	27		24	1			54		17	1		90	1		26	3		53	4		17	3		56	19		34	7		95	1		132	16		45	0		110	1		31	0		17	0		39
	97	24		23	1			47		14	1		85	0		18	3		45	4		15	0		52	17		33	6		60	1		128	14		45	0		103	1		24	0		14	0		38
	96	22		15	0			47		13	0		72	0		13	1		43	4		15	0		48	11		30	5		58	1		123	14		43	0		100	0		8	0		13	0		35
	95	21		14	0			46		11	0		65	0		7	0		38	4		15	0		45	9		22	4		0	1		93	11		43	0		98	0		0	0		11	0		5
	94	21		0	0			42		5	0		65	0		5	0		34	3		15	0		44	6		19	4		0	0		80	11		42	0		92	0		0	0		5	0		2
	89	21		0	0			26		5	0		38	0		3	0		29	3		14	0		41	5			2		0	0		76	10		36	0		91	0		0	0		5	0
	88	18			0			22		4	0		32	0		3	0		24	2		12	0		41	1			1		0	0		72	6		35	0		88	0			0		4	0
	88	17			0			11			0		8	0		3	0		22	1		12	0		37	1			1			0		56	4		34	0		84	0						0
	86	17						10					2	0		1			22	1		12	0		36	1			1			0		46	2		27	0		83	0						0
	85	14						8					0	0		0			8	0		9	0		34	0			1			0		35	0		27	0		73	0						0
	79	12						7					0	0					8	0		8	0		34	0			1			0		25	0		20	0		60	0						0
	76	11						2						0					7	0		8	0		32	0			1					5			20	0		59	0						0
	69	8						0						0					4	0		8	0		32	0			0					0			20	0		58	0						0
	68	8												0					0	0		7	0		29	0			0								18	0		48	0						0
	66	7												0					0			6	0		28	0											18	0		36	0						0
	52	6																	0			6	0		28	0											17	0		5	0						0
	50	6																				6	0		28	0											15	0			0						0
	45	5																				5	0		27	0											14	0			0						0
	36	5																				3	0		25	0											12	0			0						0
	0	4																				0	0		23	0											11	0			0						0
	0	4																				0	0		1	0											7	0			0						0
		3																				0	0		0	0											1	0			0
		3																				0	0		0	0											0	0			0
		3																					0		0	0											0	0			0
		2																					0		0	0											0	0			0
		1																					0		0	0											0	0			0
		1																					0		0												0	0			0
		1																					0		0												0	0			0
		1																					0														0	0			0
		1																					0														0	0			0
		0																					0															0			0
		0																					0															0			0
		0																					0															0			0
		0																					0															0			0
		0																					0																		0
		0																					0																		0
		0																					0																		0
		0																					0																		0
		0																					0
		0
		0
		0
[truncated: 3 more columns]

## Sheet: Fig. 4b
Fig. 4b	Mdg1											Mdg2												Sg1									Sg2												Mdg+Sg1
	09.20.19			09.23.19			09.27.19		10.01.19			1 - 8.12.20			2 - 08.13.20			3 - 08.19.20			4 - 08.21.20			1 - 09.20.19			2 - 09.23.19			3 - 09.27.19			09.20.19			09.23.19			09.27.19			10.01.19			09.13.19			09.20.19
	WT	Mdg1		WT	Mdg1		WT	Mdg1	WT	Mdg1		WT	Mdg2		WT	Mdg2		WT	Mdg2		WT	Mdg2		WT	Sg1		WT	Sg1		WT	Sg1		WT	Sg2		WT	Sg2		WT	Sg2		WT	Sg2		WT	Mdg+Sg1		WT	Mdg+Sg1
	3	3		4	2		37	11	93	5		12	3		32	23		15	9		23	14		3	2		4	2		37	8		3	3		4	1		37	5		3	1		19	9		3	1
	2	3		3	2		34	7	13	2		7	3		19	17		11	7		20	10		2	1		3	1		34	8		2	1		3	1		34	4		3	1		19	4		2	1
	2	2		3	1		28	7	13	1		6	2		19	12		9	5		19	9		2	1		3	1		28	8		2	1		3	0		28	3		3	1		12	4		2	1
	2	1		3	1		28	6	12	1		6	2		15	11		8	5		18	8		2	1		3	1		28	6		2	1		3	0		28	3		2	1		10	4		2	0
	2	1		3	1		27	6	11	1		5	1		15	11		7	4		18	7		2	1		3	0		27	5		2	1		3	0		27	2		2	1		8	4		2	0
	2	1		2	1		26	4	10	1		5	1		14	11		7	3		17	5		2	1		2	0		26	5		2	1		2	0		26	2		2	0		7	4		2	0
	1	1		2	1		24	4	9	1		5	1		14	11		6	3		17	5		1	1		2	0		24	5		1	1		2	0		24	2		2	0		6	3		1	0
	1	1		2	1		22	4	7	1		4	1		12	9		6	2		17	4		1	1		2	0		22	4		1	1		2	0		22	2		2	0		5	3		1	0
	1	1		2	1		17	4	7	0		4	1		11	8		5	2		10	4		1	1		2	0		17	4		1	0		2	0		17	1		1	0		4	3		1	0
	1	1		2	0		16	3	7	0		4	0		11	8		5	2		10	3		1	1		2	0		16	4		1	0		2	0		16	1		1	0		3	3		1	0
	1	1		2	0		15	2	6	0		4	0		11	8		5	2		9	3		1	1		2	0		15	4		1	0		2	0		15	1		1	0		3	2		1	0
	1	1		2	0		15	2	6	0		4	0		10	7		5	1		8	2		1	1		2	0		15	3		1	0		2	0		15	1		1	0		3	2		1	0
	1	1		2	0		14	2	6	0		4	0		9	7		4	1		6	2		1	0		2	0		14	3		1	0		2	0		14	1		1	0		3	2		1	0
	1	1		2	0		13	2	6	0		4	0		8	7		4	1		4	2		1	0		2	0		13	2		1	0		2	0		13	1		1	0		3	2		1	0
	1	1		2	0		13	2	6	0		3	0		8	6		4	1		0	2		1	0		2	0		13	2		1	0		2	0		13	1		1	0		2	2		1	0
	1	1		1	0		11	1	5	0		3	0		8	6		4	1			2		1	0		1	0		11	2		1	0		1	0		11	0		1	0		2	1		1	0
	1	1		1	0		11	1	5	0		3	0		8	6		3	0			2		1	0		1	0		11	2		1	0		1	0		11	0		1	0		2	1		1	0
	1	0		1	0		10	1	5	0		3	0		8	5		3	0			1		1	0		1	0		10	2		1	0		1	0		10	0		1	0		2	1		1	0
	1	0		1	0		10	1	4	0		3	0		7	5		3	0			1		1	0		1	0		10	2		1	0		1	0		10	0		0	0		2	1		1	0
	1	0		1	0		10	1	4	0		3	0		7	5		3	0			1		1	0		1	0		10	2		1	0		1	0		10	0		0	0		2	1		1	0
	1	0		1	0		10	1	4	0		3	0		6	4		3	0			0		1	0		1	0		10	2		1	0		1	0		10	0		0	0		2	1		1	0
	1	0		1	0		9	1	4	0		3	0		5	4		3	0			0		1	0		1	0		9	2		1	0		1	0		9	0		0	0		1	1		1	0
	1	0		1	0		9	1	4			3	0		5	3		3	0			0		1	0		1	0		9	2		1	0		1	0		9	0		0	0		1	1		1	0
	1	0		1	0		8	1	3			3	0		4	3		3	0			0		1	0		1	0		8	2		1	0		1	0		8	0		0	0		1	0		1	0
	1	0		1	0		8	1	3			2	0		4	3		2	0			0		1	0		1	0		8	2		1	0		1	0		8	0		0	0		1	0		1	0
	1	0		1	0		7	1	3			2	0		4	2		2	0			0		1	0		1	0		7	1		1	0		1	0		7	0		0			1	0		1	0
	1	0		1	0		7	0	3			2	0		4	2		2	0			0		1	0		1	0		7	1		1	0		1	0		7	0		0			1	0		1	0
	1	0		1	0		7	0	3			2	0		3	2		2	0			0		1	0		1	0		7	1		1	0		1	0		7	0		0			1	0		1	0
	1	0		1	0		7	0	3			1	0		3	2		2	0			0		1	0		1	0		7	1		1	0		1	0		7	0		0			1	0		1	0
	1	0		1	0		6	0	3			1	0		3	2		2	0			0		1	0		1	0		6	1		1	0		1	0		6	0		0			1	0		1	0
	1	0		1			6	0	3			1	0		3	2		2	0			0		1	0		1	0		6	0		1	0		1	0		6	0		0			1	0		1	0
	1	0		1			6	0	2			1	0		3	2		2	0			0		1	0		1	0		6	0		1	0		1			6	0		0			1	0		1	0
	0	0		1			6	0	2			1	0		3	1		1	0					0	0		1	0		6	0		0	0		1			6	0		0			1	0		0	0
	0	0		1			5	0	2			1	0		2	1		1	0					0	0		1	0		5	0		0	0		1			5	0		0			1	0		0	0
	0	0		1			5	0	2			1	0		2	1		1	0					0	0		1	0		5	0		0	0		1			5	0		0			1	0		0	0
	0	0		1			5	0	2			0	0		2	1		0	0					0	0		1	0		5	0		0	0		1			5	0		0			0	0		0	0
	0	0		1			4	0	2			0	0		2	1		0	0					0	0		1	0		4	0		0	0		1			4	0		0			0	0		0	0
	0	0		1			4	0	1			0	0		2	0		0	0					0	0		1	0		4	0		0	0		1			4	0		0			0	0		0	0
	0	0		1			4	0	1			0	0		1	0		0	0					0	0		1	0		4	0		0	0		1			4	0		0			0	0		0	0
	0	0		1			4	0	1			0	0		1	0		0	0					0	0		1			4	0		0	0		1			4	0		0			0	0		0	0
	0	0		1			3	0	1			0			1	0								0	0		1			3	0		0	0		1			3	0		0			0	0		0	0
	0	0		1			3	0	1			0			0	0								0	0		1			3	0		0	0		1			3	0		0			0	0		0	0
		0		1			3	0	1			0			0	0									0		1			3	0			0		1			3	0		0				0			0
		0		1			3	0	1			0			0	0									0		1			3	0			0		1			3	0		0				0			0
		0		1			3	0	1			0			0	0									0		1			3	0			0		1			3	0		0				0			0
		0		1			3	0	0						0	0									0		1			3				0		1			3	0		0				0			0
		0		0			3	0	0						0	0											0			3				0		0			3	0		0				0			0
		0		0			3	0	0						0	0											0			3				0		0			3	0		0				0			0
		0		0			3	0	0						0	0											0			3				0		0			3	0		0				0			0
		0		0			3	0	0						0	0											0			3						0			3	0		0				0			0
		0		0			2	0	0							0											0			2						0			2	0		0				0			0
				0			2	0	0							0											0			2						0			2	0		0				0			0
				0			2	0	0							0											0			2						0			2	0		0				0			0
				0			2	0	0							0											0			2						0			2	0		0							0
				0			2	0								0											0			2						0			2	0									0
				0			2									0											0			2						0			2	0									0
				0			2									0											0			2						0			2	0									0
				0			1																				0			1						0			1	0
				0			1																				0			1						0			1	0
							1																							1									1
							1																							1									1
							1																							1									1
							1																							1									1
							1																							1									1
							1																							1									1
							1																							1									1
							1																							1									1
							1																							1									1
							0																							0									0
							0																							0									0
							0																							0									0
							0																							0									0
							0																							0									0
							0																							0									0
							0																							0									0
							0																							0									0
							0																							0									0
							0																							0									0
							0																							0									0
							0																							0									0
							0																							0									0
							0																							0									0

## Sheet: Fig. 4c
Fig. 4c
	06.06.19					06.07.21					06.18.19					06.19.19					07.01.19					07.03.19
	Control	Sg1	Mdg1	Mdg+Sg1		Control	Sg1	Mdg1	Mdg+Sg1		Control	Sg1	Mdg1	Mdg+Sg1		Control	Sg1	Mdg1	Mdg+Sg1		Control	Sg1	Mdg1	Mdg+Sg1		Control	Sg1	Mdg1	Mdg+Sg1
	8	1	1	1		7	0	3	1		3	0	0	0		2	0	1	0		4	0	1	0		3	1	2	0
	2	1	1	1		5	0	2	1		2	0	0	0		2	0	1	0		2	0	1	0		3	1	1	0
	2	1	1	0		2	0	1	1		1	0	0	0		2	0	1	0		2	0	0	0		2	1	1	0
	1	1	1	0		1	0	1	0		1	0	0	0		2	0	1	0		1	0	0	0		2	1	0	0
	1	0	0	0		1	0	1	0		1	0	0	0		2	0	0	0		1	0	0	0		2	1	0	0
	1	0	0	0		1	0	0	0		1	0	0	0		2	0	0	0		1	0	0	0		2	1	0	0
	1	0	0	0		0	0	0	0		1	0	0	0		2	0	0	0		1	0	0	0		2	0	0	0
	1	0	0	0		0	0	0	0		1	0	0	0		2	0	0	0		1	0	0	0		2	0	0	0
	1	0	0	0		0	0	0	0		1	0	0	0		1	0	0	0		1	0	0	0		2	0	0	0
	1	0	0	0		0	0	0	0		0	0	0	0		1	0	0	0		1	0	0	0		1	0	0	0
	1	0	0	0		0	0	0	0		0	0	0	0		1	0	0	0		1	0	0	0		1	0	0	0
	1	0	0	0		0	0	0	0		0	0	0	0		1	0	0	0		1	0	0	0		1	0	0	0
	1	0	0	0		0	0	0	0		0	0	0	0		1	0	0	0		0	0	0	0		1	0	0	0
	0	0	0	0		0	0	0	0		0	0	0	0		1	0	0	0		0	0	0	0		1	0	0	0
	0	0	0	0		0	0	0	0		0	0	0	0		1	0	0	0		0	0	0	0		1	0	0	0
	0	0	0	0		0	0	0	0		0	0	0	0		1	0	0	0		0		0	0		1	0	0	0
	0	0	0	0		0	0	0	0		0	0	0	0		1	0	0	0		0		0	0		1	0	0	0
	0	0	0	0		0		0	0		0	0	0	0		1	0	0	0		0		0	0		1	0	0	0
	0	0	0	0		0		0	0		0	0	0	0		1	0	0	0		0		0	0		1	0	0	0
	0	0	0	0		0		0	0		0	0	0	0		1	0	0	0		0		0	0		1	0	0	0
	0	0	0	0		0		0	0		0	0	0	0		1	0	0	0		0		0	0		1	0	0	0
	0	0	0			0		0	0		0	0	0	0		1	0	0	0		0		0	0		1	0	0	0
	0	0	0			0		0	0		0	0	0	0		1	0	0	0		0		0	0		1	0	0	0
	0	0	0			0		0	0		0	0	0	0		1	0	0	0		0		0	0		1	0	0	0
	0	0	0			0		0	0		0	0	0	0		1	0	0	0		0		0	0		1	0	0	0
	0	0	0			0		0	0		0	0	0	0		1	0	0	0		0		0	0		1	0	0	0
	0	0	0			0		0	0		0	0	0	0		1	0	0	0		0		0	0		1	0	0	0
	0	0	0			0		0	0		0	0	0	0		1	0	0	0		0		0	0		1	0	0	0
	0	0	0			0		0	0		0	0	0	0		1	0	0	0		0		0	0		1	0	0	0
	0	0	0			0		0	0		0	0	0	0		1	0	0	0		0		0	0		1	0	0	0
	0	0	0					0	0		0	0	0	0		1	0	0	0		0		0	0		1	0	0	0
	0	0	0					0	0		0	0	0	0		1	0	0	0		0		0	0		0	0	0	0
	0	0	0					0	0		0	0	0	0		1	0	0	0		0		0	0		0	0	0	0
	0	0	0					0	0		0	0	0	0		1	0	0	0		0		0	0		0	0	0	0
		0	0					0	0		0		0	0		1	0	0			0		0	0		0	0	0
		0	0					0	0		0		0	0		1	0	0			0		0	0		0	0	0
		0						0	0		0			0		1	0	0			0		0	0		0	0	0
		0						0	0		0			0		0	0	0			0		0	0		0	0	0
		0						0	0		0			0		0	0	0			0		0	0		0	0	0
		0						0	0		0			0		0	0	0			0		0	0		0	0	0
		0							0		0			0		0	0	0			0		0	0		0	0	0
		0							0		0			0		0	0	0			0		0	0		0	0	0
		0							0		0			0		0	0	0			0		0	0		0		0
		0							0		0			0		0	0	0			0			0		0		0
		0							0		0			0		0	0	0			0			0		0		0
		0							0		0			0		0		0			0			0		0		0
		0							0		0			0		0		0			0			0		0		0
		0							0		0			0		0		0			0			0		0		0
		0							0		0			0		0		0			0			0		0		0
		0							0		0			0		0		0			0			0		0
									0		0			0		0		0			0					0
									0		0			0		0		0			0					0
									0		0			0		0					0					0
									0		0			0		0					0					0
									0		0			0		0					0					0
									0		0			0		0					0					0
									0		0			0		0					0					0
											0			0		0					0					0
											0			0		0					0					0
											0					0					0					0
											0					0					0					0
											0					0					0					0
											0					0					0					0
											0					0					0					0
											0					0					0					0
											0					0					0					0
											0					0										0
											0					0										0
											0					0										0
											0					0										0
											0					0										0
											0					0
											0					0
											0					0
											0					0
											0					0
																0
																0
																0
																0
																0
																0
																0
																0
																0
																0
																0
																0
																0

## Sheet: Fig. 5
Fig. 5a	Mdg1					Mdg1					Mdg1					Sg1					Sg1					Sg1					Mdg+Sg1					Mdg+Sg1					Mdg+Sg1
	1 - 10.27.19					2 - 10.11.19					3 - 11.01.19					1 - 10.11.19					2 - 10.16.19					3 - 11.01.19					10.01.19					10.21.19					11.01.19
	WT	0µg Plasmin	100µg Plasmin	200µg Plasmin		WT	0µg Plasmin	100µg Plasmin	200µg Plasmin		WT	0µg Plasmin	100µg Plasmin	200µg Plasmin		WT	0µg Plasmin	100µg Plasmin	200µg Plasmin		WT	0µg Plasmin	100µg Plasmin	200µg Plasmin		WT	0µg Plasmin	100µg Plasmin	200µg Plasmin		WT	0µg Plasmin	100µg Plasmin	200µg Plasmin		WT	0µg Plasmin	100µg Plasmin	200µg Plasmin		WT	0µg Plasmin	100µg Plasmin	200µg Plasmin
	7	2	6	6		30	4	8	10		6	2	4	10		30	7	10	20		13	7	8	22		6	2	3	7		93	6	5	15		33	6	9	13		6	1	4	7
	6	2	4	5		13	4	6	8		5	2	3	4		13	4	10	10		11	6	7	10		5	2	3	6		13	3	4	13		27	3	9	10		5	1	4	7
	6	2	3	5		9	3	4	6		5	1	3	4		9	3	9	10		9	5	4	9		5	1	3	5		13	2	4	7		22	2	8	9		5	0	3	6
	6	1	3	5		8	3	4	6		5	1	2	4		8	3	9	9		9	4	3	8		5	1	2	5		12	1	3	5		21	2	7	8		5	0	3	6
	6	1	3	4		8	3	4	6		4	1	2	4		8	2	7	6		9	3	2	8		4	1	2	4		11	0	3	4		20	2	4	6		4	0	3	5
	5	1	3	4		7	1	3	5		4	1	2	4		7	1	7	6		8	3	1	6		4	1	2	4		10	0	3	4		19	2	4	6		4	0	2	5
	5	1	3	4		6	1	3	5		4	1	2	4		6	1	7	6		6	2	1	6		4	1	2	4		9	0	2	4		16	1	3	6		4	0	2	5
	5	0	2	3		6	1	3	5		4	0	1	4		6	1	6	6		6	2	1	6		4	0	2	4		7	0	2	4		16	0	3	5		4	0	1	5
	4	0	2	3		5	1	3	5		4	0	1	4		5	1	6	6		5	1	0	4		4	0	2	4		7	0	1	3		15	0	2	5		4	0	1	3
	4	0	2	2		5	0	3	5		4	0	1	4		5	1	4	6		5	0	0	4		4	0	2	3		7	0	1	3		14	0	2	5		4	0	1	3
	4	0	2	2		5	0	3	4		4	0	1	3		5	1	4	5		5	0	0	3		4	0	2	3		6	0	1	3		13	0	2	5		4	0	0	3
	4	0	2	2		5	0	3	4		4	0	1	3		5	1	4	5		5	0	0	3		4	0	1	3		6	0	0	3		12	0	2	5		4	0	0	3
	3	0	1	2		5	0	3	4		4	0	1	3		5	1	4	4		4	0	0	3		4	0	1	3		6	0	0	2		12	0	2	4		4	0	0	3
	3	0	1	2		4	0	2	3		3	0	1	3		4	0	2	4		4	0		3		3	0	1	3		6	0	0	1		11	0	1	4		3	0	0	2
	3	0	1	1		4	0	2	3		3	0	1	3		4	0	2	4		4	0		2		3	0	1	3		6	0	0	1		11	0	1	4		3	0	0	2
	3	0	1	0		3	0	2	3		3	0	1	3		3	0	2	4		4	0		2		3	0	0	3		5	0		1		10	0	1	4		3	0	0	2
	3		1	0		3	0	1	3		3	0	0	3		3	0	2	3		4	0		1		3	0	0	2		5			1		10	0	1	3		3	0	0	2
	3		1			3	0	1	3		3	0	0	3		3	0	1	3		4	0				3	0	0	2		5			0		10	0	1	3		3	0	0	2
	3		1			3	0	1	2		3	0	0	3		3	0	1	3		2					3	0	0	2		4			0		10	0	0	3		3	0	0	2
	3		1			3	0	1	2		3	0	0	3		3	0	1	3		2					3	0	0	2		4			0		8	0	0	3		3	0	0	2
	2		1			3	0	0	2		3	0	0	2		3	0	1	2		2					3	0	0	2		4			0		8	0	0	2		3	0	0	2
	2		0			3	0	0	2		3	0	0	2		3	0	0	2		1					3	0	0	2		4			0		7	0		2		3	0	0	2
	2		0			3	0	0	1		2	0	0	2		3	0	0	2		1					2	0	0	2		4					7	0		2		2		0	2
	2		0			3	0	0	1		2	0	0	2		3	0	0	2		1					2	0	0	1		3					6	0		2		2		0	1
	2		0			2	0	0	1		2	0	0	2		2	0	0	2		1					2	0	0	1		3					5	0		2		2		0	1
	2		0			2	0	0	0		2	0	0	2		2	0	0	2		1					2	0	0	1		3					4	0		1		2		0	1
	1		0			2	0	0			2	0	0	1		2	0	0	2		1					2	0	0	1		3					4	0		1		2		0	1
	1					2	0	0			2	0	0	1		2	0	0	1		1					2	0	0	1		3					3	0		1		2		0	0
	1					2	0	0			2	0	0	1		2	0	0	1		1					2	0	0	1		3					3	0		1		2		0	0
	1					1	0	0			2	0	0	1		1	0	0	1		0					2	0	0	1		3					3	0				2		0
	1					1	0	0			2	0	0	1		1		0			0					2	0	0	1		3					3	0				2		0
	1					1	0	0			2	0	0	1		1					0					2	0	0	0		2					2	0				2		0
	1					1		0			2	0	0	1		1					0					2	0	0	0		2					1	0				2		0
	1					1		0			2	0	0	1		1					0					2	0	0			2					1					2		0
	1					1		0			2	0	0	1		1										2	0	0			2					1					2		0
	1					0					2	0	0	1		0										2	0	0			2					1					2		0
	1					0					2	0	0	1		0										2	0	0			2					1					2		0
	1					0					2	0	0	1		0										2	0	0			1					1					2		0
	1					0					2	0	0	1		0										2	0	0			1					1					2		0
	1										1			0												1	0				1					1					1		0
	1										1			0												1	0				1					0					1
	1										1			0												1	0				1					0					1
	0										1															1	0				1					0					1
	0										1															1	0				1					0					1
	0										1															1	0				1					0					1
	0										1															1					0										1
	0										1															1					0										1
	0										1															1					0										1
	0										1															1					0										1
	0										0															0					0										0
											0															0					0										0
											0															0					0										0
											0															0					0										0
											0															0					0										0
											0															0															0
											0															0															0
											0															0															0
											0															0															0

## Sheet: Fig. 6
Fig. 6a	Mdg1									Mdg2									Sg1									Sg2									Mdg+Sg1									Mdg+Sg2
	1 - 07.26.19			2 - 07.29.19			3 - 08.2.19			1 - 06.30.20			2 - 07.22.20			3 - 08.22.20			1 - 05.15.19			2 - 05.29.19			3 - 07.26.19			1 - 11.22.16			2 - 12.12.16			3 - 08.16.17			1 - 05.15.19			2 - 07.26.19			3 - 07.29.19			1 - 06.30.20			2 - 07.22.20
	MdgD1	Mg1		MdgD1	Mdg1		MdgD1	Mdg1		QUAS1	Mdg2		WT	Mdg2		WT	Mdg2		SgD1	Sg1		SgD1	Sg1		SgD1	Sg1		WT	Sg2		WT	Sg2		WT	Sg2		QUAS2	Mdg+Sg1		QUAS2	Mdg+Sg1		QUAS2	Mdg+Sg1		WT	Mdg+Sg2		WT
	17500	7500		10375	5375		9250	2750		9187.5	2875		10687.5	2250		9625	3000		7500	875		6750	4125		6500	4375		34410	15262.5		19980	1388		32745	1110		11875	750		20500	750		12750	125		6562.5	562.5		9687.5
	17375	4375		9250	4750		9125	2500		7812.5	2812.5		10312.5	1875		8937.5	2375		5375	750		6000	4000		6375	2750		30525	13875		43013	21368		29692.5	832.5		11875	375		18875	0		12500	0		6437.5	312.5		9437.5
	15625	4250		7250	4500		7625	1625		7375	2312.5		10000	750		8437.5	2125		4750	625		5875	3875		6125	1750		29692.5	12210		2498	0		29415	832.5		9250	250		17750	0		9875	0		6250	312.5		8687.5
	15375	3250		7000	4125		7625	1625		6625	2000		9875	187.5		7125	1875		4500	500		5875	3750		5875	1625		26917.5	8047.5		40793	0		22477.5	832.5		9125	250		17500	0		9875	0		6187.5	250		8687.5
	15125	3000		6875	3625		7250	1125		6500	1937.5		9625	62.5		6937.5	1812.5		4375	500		5875	3625		5625	1250		24697.5	2775		31635	3330		13042.5	555		8875	125		17375	0		9125	0		6125	125		8687.5
	14875	2625		6750	3500		7250	500		6125	1500		9437.5	0		6187.5	1250		4375	500		5750	3625		5250	1125		24697.5	2220		69930	3330		12487.5	277.5		7250	125		15250	0		8625	0		6000	125		8625
	14875	2375		6625	3000		6375	125		5875	1500		9312.5	0		6125	1062.5		4125	500		5375	3375		5125	1000		19702.5	1942.5		67155	6660		10545	277.5		6250	125		15125	0		8375	0		5875	125		8125
	14625	875		6125	2375		6375	0		5500	1312.5		9125	0		6062.5	750		4000	250		5125	3375		5000	1000		17482.5	1387.5		38295	1943		6937.5	277.5		6125	125		14500	0		6250	0		5687.5	0		8125
	14000	750		6000	0		6250	0		5437.5	1312.5		9125	0		6062.5	500		3875	250		4625	3125		5000	750		12765	832.5		43013	1110		6105	0		5875	0		14375	0		6000	0		5375	0		7750
	13500	250		5875	0		6125	0		5187.5	1250		8812.5	0		5812.5	500		3750	250		4500	3125		5000	750		8325	555		7215	30525		4162.5	0		5625	0		14375	0		5875	0		5250	0		7750
	12875	0		5750	0		6000	0		4812.5	1187.5		8062.5	0		5812.5	312.5		3750	250		4375	2750		4875	750					28305	8325		2775	0		4875	0		14000	0		5625	0		5125	0		7562.5
	12375	0		5625	0		6000	0			375		7875	0		5687.5	187.5		3750	250		3875	2250		4625	625					50228	833		2220	0		4750	0		12250	0		5375	0		5062.5	0		7562.5
	11500	0		5375	0		5875	0			250		7875	0		5375	187.5		3625	125					4625	375											4000	0		11000	0		5250	0		5062.5	0		7437.5
	10625	0		4750	0		5750	0			125		7750	0		5312.5	62.5		3375	125					4625	375											3625	0		11000	0		4750	0		4937.5	0		7312.5
	10000	0		4625	0		5750	0			125		7625	0		5187.5	0		3250	125					4625	250											3500	0		10000	0		4750	0		4875	0		6875
	9625	0		4625	0		4750	0			0		7250	0		5062.5	0			125					4500	125											3375	0		9375	0		4625	0		4812.5	0		6812.5
	8750	0		3750	0		0	0			0		7125	0		4937.5	0			125					4500	0											2875	0		9125	0		4000	0		4750	0		6562.5
	8625	0		0	0			0			0		7000	0		4812.5	0			125					4250	0											2625	0		7625	0		3625	0			0		6375
	8250	0		0	0			0			0		6562.5	0		4687.5	0			0					3875	0											2125	0		7250	0		3625	0			0		6125
	7875	0		0	0			0			0		6437.5	0		2625	0			0					3875	0												0		7000	0		0	0			0		5812.5
[truncated: 3 more columns]

## Sheet: Fig. 7
Fig. 7a	0 = alive, 1 = dead						Fig. 7b	0 = alive, 1 = dead						Fig. 7c	0 = alive, 1 = dead
Mouse	Days	Control	Mdg1	Sg1	Mdg + Sg1		Mouse	Days	WT	Mdg1	Sg1	Mdg + Sg1		Mouse	Days	WT	Mdg1	Sg1	Mdg + Sg1
1	16	0					1	4	1					1	4	1
2	16	0					2	4	1					2	3	1
3	16	0					3	16	0					3	3	1
4	3	1					4	4	1					4	5	1
5	4	1					5	4	1					5	4	1
6	8	1					6	3	1					6	3	1
7	16	0					7	4	1					7	3	1
8	16	0					8	4	1					8	4	1
9	4	1					9	4	1					9	4	1
10	4	1					10	4	1					10	3	1
1	16		0				1	6		1				1	6		1
2	16		0				2	16		0				2	16		0
3	4		1				3	16		0				3	8		1
4	16		0				4	4		1				4	16		0
5	16		0				5	4		1				5	16		0
6	16		0				6	16		0				6	16		0
7	16		0				7	16		0				7	16		0
8	5		1				8	16		0				8	7		1
9	16		0				9	4		1				9	16		0
10	4		1				10	16		0				10	16		0
1	16			0			1	16			0			1	16			0
2	16			0			2	16			0			2	16			0
3	16			0			3	16			0			3	16			0
4	16			0			4	16			0			4	16			0
5	16			0			5	16			0			5	16			0
6	16			0			6	16			0			6	16			0
7	16			0			7	16			0			7	8			1
8	16			0			8	16			0			8	7			1
9	16			0			9	16			0			9	16			0
10	16			0			10	16			0			10	16			0
1	16				0		1	16				0		1	16				0
2	16				0		2	16				0		2	7				1
3	16				0		3	6				1		3	16				0
4	16				0		4	16				0		4	16				0
5	16				0		5	16				0		5	16				0
6	16				0		6	16				0		6	16				0
7	16				0		7	16				0		7	16				0
8	16				0		8	16				0		8	16				0
9	16				0		9	16				0		9	16				0
10	16				0		10	16				0		10	16				0
1	3	1					1	3	1					1	3	1
2	3	1					2	3	1					2	3	1
3	3	1					3	3	1					3	3	1
4	3	1					4	6	1					4	3	1
5	16	0					5	6	1					5	3	1
6	16	0					6	6	1					1	4		1
7	16	0					7	16	0					2	4		1
8	16	0					8	16	0					3	4		1
9	16	0					9	16	0					4	4		1
10	16	0					10	16	0					5	4		1
1	16		0				1	3		1				1	16			0
2	16		0				2	6		1				2	16			0
3	16		0				3	16		0				3	16			0
4	16		0				4	16		0				4	16			0
5	16		0				5	16		0				5	16			0
6	16		0				6	16		0				1	16				0
7	16		0				7	16		0				2	16				0
8	16		0				8	16		0				3	16				0
9	16		0				9	16		0				4	16				0
10	16		0				10	16		0				5	16				0
1	16			0			1	16			0
2	16			0			2	16			0
3	16			0			3	16			0
4	16			0			4	16			0
5	16			0			5	16			0
6	16			0			6	16			0
7	16			0			7	16			0
8	16			0			8	16			0
9	16			0			9	16			0
10	16			0			10	16			0
1	16				0		1	16				0
2	16				0		2	16				0
3	16				0		3	16				0
4	16				0		4	16				0
5	16				0		5	16				0
6	16				0		6	16				0
7	16				0		7	16				0
8	16				0		8	16				0
9	16				0		9	16				0
10	16				0		10	16				0

## Sheet: Supp. fig. 1
Supp. Fig. 1a	1 - 09.01.20					2 - 09.08.20					3 - 09.10.20					Supp. Fig 2b	1 - 09.01.20					2 - 09.08.20					3 - 09.10.20
	WT	Control + 250 ng/mL huPAI-1	Control + 2.5 mg/mL huPAI-1	Control + 25 mg/mL huPAI-1		WT	Control + 250 ng/mL huPAI-1	Control + 2.5 mg/mL huPAI-1	Control + 25 mg/mL huPAI-1		WT	Control + 250 ng/mL huPAI-1	Control + 2.5 mg/mL huPAI-1	Control + 25 mg/mL huPAI-1			WT	Control + 250 ng/mL huPAI-1 + 0 mg/mL Plasmin	Control + 250 ng/mL huPAI-1 + 100 mg/mL Plasmin	Control + 250 ng/mL huPAI-1 + 200 mg/mL Plasmin		WT	Control + 250 ng/mL huPAI-1 + 0 mg/mL Plasmin	Control + 250 ng/mL huPAI-1 + 100 mg/mL Plasmin	Control + 250 ng/mL huPAI-1 + 200 mg/mL Plasmin		WT	Control + 250 ng/mL huPAI-1 + 0 mg/mL Plasmin	Control + 250 ng/mL huPAI-1 + 100 mg/mL Plasmin	Control + 250 ng/mL huPAI-1 + 200 mg/mL Plasmin
	60	46	37	29		20	20	12	6		31	33	21	21			60	20	28	51		20	5	7	9		31	22	19	33
	55	24	28	22		11	16	9	6		26	23	14	16			55	13	16	25		11	4	6	9		26	18	12	17
	39	22	27	18		10	11	8	4		23	20	10	14			39	7	14	19		10	4	5	7		23	17	11	13
	37	21	14	18		8	9	7	4		20	13	9	10			37	7	14	17		8	4	4	7		20	16	9	10
	37	18	12	16		8	8	6	4		18	12	8	8			37	5	13	13		8	4	4	7		18	16	7	8
	36	18	11	16		7	7	5	3		18	12	6	7			36	5	13	13		7	3	4	7		18	15	7	8
	33	16	11	15		7	6	5	3		17	12	5	5			33	5	13	12		7	3	4	6		17	15	7	8
	27	14	10	15		6	5	4	3		16	12	5	5			27	4	12	12		6	3	3	5		16	14	6	8
	26	11	10	12		6	5	3	3		15	11	5	4			26	4	11	9		6	3	3	5		15	14	6	7
	24	11	9	12		6	4	3	2		14	10	5	4			24	3	9	7		6	2	3	4		14	11	5	6
	24	10	8	10		6	4	3	2		14	9	4	4			24	3	9	6		6	2	2	4		14	9	5	5
	22	10	7	9		5	4	3	2		14	9	4	4			22	3	8	6		5	2	2	3		14	9	4	5
	21	10	6	8		5	4	3	2		13	8	4	3			21	3	5	6		5	2	2	3		13	9	3	4
	19	10	6	7		5	3	2	2		12	6	4	3			19	2	4	6		5	2	2	3		12	8	3	4
	17	10	5	6		5	3	2	1		10	6	3	3			17	2	3	5		5	2	1	3		10	6	3	3
	16	8	2	5		5	3	2	1		10	6	3	2			16	1	2	5		5	1	1	3		10	5	3	3
	16	8	2	5		5	3	2	1		9	6	3	2			16	0	1	4		5	1	1	2		9	5	3	3
	14	7	1	4		5	3	1	1		8	5	3	2			14	0	1	3		5	1	1	2		8	4	3	3
	13	6	1	4		4	3	1	1		5	5	3	1			13	0	1	3		4	1	1	2		5	4	2	3
	12	5	0	3		4	3	1	1		5	5	2	1			12	0	0	2		4	1	1	2		5	4	2	3
	10	5	0	3		4	3	0	1		5	4	2	1			10	0	0	2		4	1	1	2		5	4	2	2
	7	3	0	3		4	3	0	0		4	3	2	1			7	0	0	2		4	0	1	2		4	4	1	2
	7	3	0	2		4	2	0	0		4	3	2	1			7	0	0	2		4	0	1	1		4	3	1	2
	7	1	0	1		3	2	0	0		3	3	2	0			7	0	0	2		3	0	1	1		3	3	1	2
	5	1	0	1		3	2	0	0		3	3	2	0			5	0	0	2		3	0	1	1		3	2	1	2
	4	1	0	1		3	2	0	0		2	2	2	0			4	0	0	1		3	0	1	1		2	2	1	2
	3	1	0	1		3	2	0	0		2	2	2	0			3	0	0	1		3	0	1	1		2	2	1	1
	3	0	0	1		3	1	0	0		2	2	1	0			3	0	0	0		3	0	0	1		2	2	0	1
	1	0	0	1		3	1	0	0		2	2	1	0			1	0	0	0		3	0	0	1		2	1	0	1
	1	0	0	1		2	1	0	0		2	2	1	0			1	0	0			2	0	0	1		2	1	0	0
	1	0	0	1		2	1	0	0		2	2	0	0			1	0	0			2	0	0	1		2	1	0	0
	1	0	0	0		2	1	0	0		0	1	0	0			1	0	0			2	0	0	1		0	1	0	0
	1	0	0	0		2	1	0	0		0	1	0	0			1		0			2	0	0	1		0	1	0	0
	1	0	0	0		2	1	0	0		0	1	0	0			1		0			2	0	0	0		0	1	0
	1	0	0	0		2	0	0	0			1	0	0			1		0			2	0	0	0			0
	0	0		0		1	0	0	0			0	0	0			0		0			1	0	0	0			0
	0	0		0		1	0	0	0			0	0	0			0					1	0	0				0
	0	0		0		1	0	0	0			0	0	0			0					1	0	0				0
	0	0		0		0	0	0	0			0	0	0			0					0	0					0
	0	0				0	0	0	0			0	0	0			0					0	0					0
	0	0				0	0		0			0	0	0			0					0	0					0
		0				0			0			0	0	0								0	0					0
												0	0	0									0					0
												0	0	0									0					0
												0	0	0									0					0
													0	0									0					0
													0	0									0					0
													0	0									0					0
													0	0														0
													0	0														0
													0	0														0
																												0
																												0
																												0
																												0
																												0
																												0

## Sheet: Supp. Fig. 2
Supp. Fig 2a

[truncated: 4 more sheets: Supp. Fig. 3, Supp. Fig. 5, Supp. Fig. 7, Dataset 8]
